# Supplementary material for: Structural, Evolutionary, and Functional Analysis of the Class III Peroxidase Gene Family in Chinese Pear (Pyrus bretschneideri)
Source: Front Plant Sci. 2016 Dec 9;7:1874. doi: 10.3389/fpls.2016.01874 (PMC5145892; doi:10.3389/fpls.2016.01874)
Supplement: Table S1 — Primers in this study. [file Table1.XLSX]

## Sheet: Sheet1
Primers in this study.
Primer name	Sequence (5'-3')
PRX2-F	TCATCTTATTCTAGTGTGGTC
PRX2-R	GGCGTAGTAGTTTGTTTTG
PRX3-F	AAACTCCTGGTGGGTATC
PRX3-R	ACAACGGACTTGACAATC
PRX4-F	TCCGAAAGTCCTAGTTAC
PRX4-R	CTAAACGAGAGTCTTCATG
PRX7-F	TTGGCAATGTTACTAATCTTG
PRX7-R	ATTCGGGCATGATTCATC
PRX8-F	GATACCATCGGAATTGTTA
PRX8-R	CGAATCTCTCCATCAGTA
PRX19-F	CTTGGTGCATTCCGTCTG
PRX19-R	GATCACATCATTCGAGTTCCT
PRX20-F	CAGGATCCAGGTCTTGTC
PRX20-R	GCTTCACTTGTTCTCTGA
PRX22-F	TACGAGGATTTAAGGTTGTT
PRX22-R	CCAAGGCTAGAATGTCAG
PRX25-F	AAGCTACGATACCTTCAGTT
PRX25-R	CCATGAGATCCAGTGAGG
PRX26-F	GGACTTCTTCATTCAGACAAT
PRX26-R	AGGTGTTATTTGCGTATTTCT
PRX32-F	CACATTCTACAGATGCTTA
PRX32-R	TTGAACTGTTTGTTTGAC
PRX34-F	GCCACTTCAGGTAAAGAT
PRX34-R	ATAGAAAGGAAGCAGCAAT
PRX35-F	ACATTGTCATCTCCGTAT
PRX35-R	GAAGTGAAGCCTTATCAG
PRX36-F	GCTGGACTGAGTCATTCT
PRX36-R	CATTAGTCGTCGGACAAG
PRX38-F	ATGCCTTGGTTAGAACTT
PRX38-R	CATTTGTCCCTGTTAGAG
PRX39-F	TACGGATTTGTGTCATCA
PRX39-R	TTCATCATTGCCATTTCTG
PRX41-F	AGCTCAACCACTCTTAATTATATC
PRX41-R	CTTCCCAAACTCGTCGTA
PRX42-F	TACGCAAACGACCAGAAC
PRX42-R	CGGTCTGAATCCCTAACAC
PRX48-F	TACACCGATAAGAGGACTAAGG
PRX48-R	CTTGCCAAACTGCTCAAAG
PRX49-F	TTTCAACAGGCAATGGTG
PRX49-R	GCGGCAATTTGTTCTTATTTC
PRX53-F	GTTACAAATTATAGCACCACTG
PRX53-R	AACTTGACCACTCGTTCC
PRX56-F	TTCTGCTCAACTCTCTACGA
PRX56-R	ATACAGCGGACTTGACAAC
PRX58-F	TTTGCCAATGCTATGAAA
PRX58-R	TTTCTACAATCGGTCCTA
PRX59-F	CAGGTCCTAATGCTAATTCTTTG
PRX59-R	GGGCAGAGACTTTCCAAT
PRX61-F	GTACCAGAAGGCGGTAGAAA
PRX61-R	AGGACTATCGGAGCACAG
PRX63-F	ATTAAGACTTCGTTCCTA
PRX63-R	GATGACTTCCTAATAGAG
PRX64-F	CCGTTCGTGGATCTCTAT
PRX64-R	GCTGACCCTCTGTATTGC
PRX68-F	CCACAGACTAAAGGTTTG
PRX68-R	CCATTAAGGTTGCTCATC
PRX69-F	ATTCTGTCGCTATGTTGA
PRX69-R	ATTGTAAGAGTAAGCACCA
PRX71-F	AAGGACTTCTCACTTCAG
PRX71-R	TCATTGTCTGCATAGGTT
PRX73-F	AACCCCGTCCATCTCTAC
PRX73-R	GCGAAAATTGACCGTTGA
PRX74-F	AACTATGCTGGCAACATT
PRX74-R	CTAATCTCACCTTGTGTACC
PRX75-F	GTCGTAGAGATGGCACAAC
PRX75-R	TTTCCAAGGGCTCAAAGG
PRX77-F	AAAGCACAAGGAAATGAC
PRX77-R	AGCAAAGGCTAGTATGTC
PRX78-F	GTCCGAGGTTTAGAAGTC
PRX78-R	AGGCAAAAGCTAAAATGTC
PRX81-F	CAACTGATAACACCACAA
PRX81-R	CGCCTTTTGAGTATATGT
PRX83-F	GTGGAAGGGATGATAAAG
PRX83-R	AGGACGATGACTATTAAC
PRX84-F	TTGCCAATGCTATGATAA
PRX84-R	TACAGTTGGTCCTAATCT
PRX88-F	CTTTACACATATCCACAAACC
PRX88-R	CCATCTTTATCATCCCTTCA
PRX92-F	TGGCTATTCCTATACTACT
PRX92-R	GTCTCTGACAATCTTCTC
PRX94-F	AACAACAGAAGATAATCATCG
PRX94-R	ATTAGGAGCAGCAACATC
