# Supplementary material for: Structural, Evolutionary, and Functional Analysis of the Class III Peroxidase Gene Family in Chinese Pear (Pyrus bretschneideri)
Source: Front Plant Sci. 2016 Dec 9;7:1874. doi: 10.3389/fpls.2016.01874 (PMC5145892; doi:10.3389/fpls.2016.01874)
Supplement: Table S2 — The detailed information of PRX genes in pear. [file Table2.XLSX]

## Sheet: Sheet1
The detailed information of PRX genes in pear
Gene Name	Gene Identifier	Chromosme	5′ End	3′ End
PbPRX1	Pbr032785.1	Chr1	8181245	8181397
PbPRX2	Pbr035186.1	Chr2	12488803	12488911
PbPRX3	Pbr040489.1	Chr2	15570372	15570596
PbPRX4	Pbr023311.1	Chr2	16007519	16007631
PbPRX5	Pbr022808.1	Chr3	1626762	1626965
PbPRX6	Pbr000686.1	Chr3	19061527	19061751
PbPRX7	Pbr000689.1	Chr3	19105701	19105928
PbPRX8	Pbr000691.1	Chr3	19118330	19118557
PbPRX9	Pbr013214.1	Chr3	21698369	21698605
PbPRX10	Pbr013078.1	Chr3	22708298	22708510
PbPRX11	Pbr013077.1	Chr3	22712610	22712846
PbPRX12	Pbr013075.1	Chr3	22733308	22733538
PbPRX13	Pbr033934.1	Chr3	24522390	24522508
PbPRX14	Pbr003832.1	Chr3	26456104	26456517
PbPRX15	Pbr032800.1	Chr4	11193733	11193990
PbPRX16	Pbr041097.1	Chr5	20589850	20590203
PbPRX17	Pbr002505.1	Chr5	21662935	21663243
PbPRX18	Pbr002542.1	Chr5	22013334	22013618
PbPRX19	Pbr000438.1	Chr5	25397493	25397768
PbPRX20	Pbr000146.1	Chr5	27531842	27532099
PbPRX21	Pbr014180.2	Chr6	8740620	8740645
PbPRX22	Pbr013845.1	Chr6	19145761	19145866
PbPRX23	Pbr010977.1	Chr7	11900730	11900918
PbPRX24	Pbr002947.1	Chr7	12583559	12583729
PbPRX25	Pbr002948.1	Chr7	12589106	12589315
PbPRX26	Pbr002950.1	Chr7	12603529	12603583
PbPRX27	Pbr002957.1	Chr7	12650388	12650558
PbPRX28	Pbr013905.1	Chr7	12982278	12982502
PbPRX29	Pbr040033.1	Chr7	14721373	14721588
PbPRX30	Pbr026505.1	Chr8	4427171	4427581
PbPRX31	Pbr026503.1	Chr8	4440333	4440743
PbPRX32	Pbr026502.1	Chr8	4444100	4444498
PbPRX33	Pbr004299.1	Chr8	6081866	6082066
PbPRX34	Pbr020590.1	Chr8	9511517	9511685
PbPRX35	Pbr006119.1	Chr8	15281454	15281714
PbPRX36	Pbr036549.1	Chr8	16027429	16027656
PbPRX37	Pbr036474.1	Chr8	16473272	16473317
PbPRX38	Pbr005400.1	Chr9	5466505	5466560
PbPRX39	Pbr019188.1	Chr9	10558578	10558748
PbPRX40	Pbr018082.1	Chr9	16626484	16626705
PbPRX41	Pbr018080.1	Chr9	16633205	16633414
PbPRX42	Pbr026235.1	Chr9	20559304	20559465
PbPRX43	Pbr010213.1	Chr10	613890	614210
PbPRX44	Pbr010258.1	Chr10	1043826	1044270
PbPRX45	Pbr010270.1	Chr10	1154162	1154446
PbPRX46	Pbr020734.1	Chr10	17377042	17377154
PbPRX47	Pbr020725.1	Chr10	17522059	17522171
PbPRX48	Pbr027164.1	Chr10	24310314	24310550
PbPRX49	Pbr022326.1	Chr11	6087252	6087422
PbPRX50	Pbr003310.1	Chr11	22273059	22273229
PbPRX51	Pbr003309.1	Chr11	22280250	22280462
PbPRX52	Pbr003308.1	Chr11	22287235	22287459
PbPRX53	Pbr011557.1	Chr11	25343929	25344428
PbPRX54	Pbr011559.1	Chr11	25361872	25362084
PbPRX55	Pbr011560.1	Chr11	25367791	25368009
PbPRX56	Pbr011562.1	Chr11	25377887	25378078
PbPRX57	Pbr026058.1	Chr12	3759751	3759921
PbPRX58	Pbr014607.1	Chr12	4713109	4713291
PbPRX59	Pbr014605.1	Chr12	4733428	4733625
PbPRX60	Pbr008320.1	Chr12	9106502	9106565
PbPRX61	Pbr008291.1	Chr12	9393805	9394142
PbPRX62	Pbr035815.1	Chr12	16715336	16715572
PbPRX63	Pbr035513.1	Chr12	22606333	22606533
PbPRX64	Pbr039193.1	Chr13	3561750	3562436
PbPRX65	Pbr030045.1	Chr13	4026472	4026504
PbPRX66	Pbr015016.1	Chr13	8717376	8717618
PbPRX67	Pbr014793.1	Chr13	11878389	11878622
PbPRX68	Pbr034800.1	Chr13	14344175	14344384
PbPRX69	Pbr034821.1	Chr13	14483716	14483831
PbPRX70	Pbr016853.1	Chr14	3627044	3627070
PbPRX71	Pbr005912.1	Chr15	2978373	2978762
PbPRX72	Pbr009308.1	Chr15	3679385	3679424
PbPRX73	Pbr027845.1	Chr15	9984957	9985179
PbPRX74	Pbr010632.1	Chr15	12931761	12931781
PbPRX75	Pbr007872.1	Chr15	20266555	20266643
PbPRX76	Pbr042913.1	Chr15	36607558	36607776
PbPRX77	Pbr036152.1	Chr16	59021	59200
PbPRX78	Pbr036153.1	Chr16	62244	62328
PbPRX79	Pbr011189.1	Chr16	6706663	6706908
PbPRX80	Pbr026772.1	Chr17	7815832	7816038
PbPRX81	Pbr034488.2	Chr17	22538390	22538599
PbPRX82	Pbr034479.1	Chr17	22589248	22589313
PbPRX83	Pbr006343.1	scaffold132.0.1	818068	818160
PbPRX84	Pbr015965.1	scaffold235.0	472592	472723
PbPRX85	Pbr015968.1	scaffold235.0	501891	502085
PbPRX86	Pbr015969.1	scaffold235.0	513461	513655
PbPRX87	Pbr027136.1	scaffold440.0	97864	98157
PbPRX88	Pbr037526.1	scaffold766.0	1890	1961
PbPRX89	Pbr037665.1	scaffold770.0	152615	152740
PbPRX90	Pbr041827.1	scaffold955.0	121479	121688
PbPRX91	Pbr000988.3	scaffold1008.0	122239	122252
PbPRX92	Pbr007908.1	scaffold1459.0	1560	1765
PbPRX93	Pbr007909.1	scaffold1459.0	4474	5451
PbPRX94	Pbr008699.1	scaffold1534.0	13441	13612
