# Supplementary material for: Structural, Evolutionary, and Functional Analysis of the Class III Peroxidase Gene Family in Chinese Pear (Pyrus bretschneideri)
Source: Front Plant Sci. 2016 Dec 9;7:1874. doi: 10.3389/fpls.2016.01874 (PMC5145892; doi:10.3389/fpls.2016.01874)
Supplement: Table S3 — All MEME motif sequences in pear PRX proteins. [file Table3.XLSX]

## Sheet: Sheet1
All MEME motif sequences in pear PRX proteins
Motif	Best possible match	Best possible match
1	26	LEKQCPGVVSCADILALAARDSVVMT
2	21	LLRMHFHDCFVNGCDASILLD
3	21	GLNVKDMVALSGAHTIGRAHC
4	29	FDNHYYQNLQKGKGLLHSDQELWTDPRTK
5	29	SWNFYHKTCPQAESIVRQTVWQWIQKDPR
6	20	YASNQAAFFQDFAKSMIKMG
7	16	GGPYWEVPLGRRDGRT
8	15	TGNQGEIRKNCRKVN
9	15	NNNSLRGFEVIDEIK
10	20	YNFRGTGYPDPTMNPSYAEQ
11	21	SAANGNLPPPTFNIDQLIQKF
12	57	MCYPTVNEEYKKEIDKARRHLRALIYEKNCAPIMLRIAWHDAGTYDAKTKTGGPFGT
13	41	LPTDKALVEDPEFRPWVEKYAEDEDAFFRDYAEAHMKLSEL
14	15	LQQMCPQNGDDNNLV
15	11	DTPNFTGEKDA
16	29	RSGFEGPWTPNPWIFDNSYFTELLGGEQE
17	21	MRCPEEYAHGANNGLDIAVRF
18	15	GGPTIQFHPGRKDSK
19	8	PMDPTTPT
20	40	MKLCSSTLSVVLVLLELFIINVVSSTKLPITAALNVKKPR
