# Supplementary material for: Structural, Evolutionary, and Functional Analysis of the Class III Peroxidase Gene Family in Chinese Pear (Pyrus bretschneideri)
Source: Front Plant Sci. 2016 Dec 9;7:1874. doi: 10.3389/fpls.2016.01874 (PMC5145892; doi:10.3389/fpls.2016.01874)
Supplement: Table S4 — Orthologous analyses of PRX genes between pear, Populus and Arabidopsis thaliana. [file Table4.XLSX]

## Sheet: Sheet1
Orthologous analyses of PRX genes between pear, peach, yang mei and strawberry.
Numble	orthologous genes
segdup00001	PbPRX1	ppa020970m
segdup00002	PbPRX9	ppa023689m
segdup00003	PbPRX11	ppa019253m
segdup00004	PbPRX15	ppa026551m
segdup00005	PbPRX17	ppa023679m
segdup00006	PbPRX18	ppa017551m
segdup00007	PbPRX20	ppa008503m
segdup00008	PbPRX28	ppa020970m
segdup00009	PbPRX29	ppa023401m
segdup00010	PbPRX33	ppa008667m
segdup00011	PbPRX36	ppa025451m
segdup00012	PbPRX37	ppa025451m
segdup00013	PbPRX39	ppa002226m
segdup00014	PbPRX41	ppa023088m
segdup00015	PbPRX41	ppa008516m
segdup00016	PbPRX43	ppa023679m
segdup00017	PbPRX44	ppa017551m
segdup00018	PbPRX48	ppa007748m
segdup00019	PbPRX49	ppa008896m
segdup00020	PbPRX53	ppa000779m
segdup00021	PbPRX54	ppa019253m
segdup00022	PbPRX60	ppa022386m
segdup00023	PbPRX79	ppa014996m
segdup00024	PbPRX65	ppa023689m
segdup00025	PbPRX66	ppa008309m
segdup00026	PbPRX67	ppa024711m
segdup00027	PbPRX68	ppa008831m
segdup00028	PbPRX67	ppa014996m
segdup00029	PbPRX70	ppa009513m
segdup00030	PbPRX71	ppa003744m
segdup00031	PbPRX73	ppa015878m
segdup00032	PbPRX74	ppa008723m
segdup00033	PbPRX76	ppa008008m
segdup00034	PbPRX77	ppa016743m
segdup00035	PbPRX79	ppa024711m
segdup00036	PbPRX80	ppa008634m
segdup00037	PbPRX82	ppa008516m
segdup00038	PbPRX83	ppa008698m
segdup00039	PbPRX84	ppa019253m
segdup00040	PbPRX86	ppa020242m
segdup00041	PbPRX88	ppa008698m
segdup00042	PbPRX1	Pm019400
segdup00043	PbPRX4	Pm020853
segdup00044	PbPRX4	Pm026922
segdup00045	PbPRX9	Pm000278
segdup00046	PbPRX9	Pm030506
segdup00047	PbPRX13	Pm000967
segdup00048	PbPRX15	Pm007240
segdup00049	PbPRX39	Pm013523
segdup00050	PbPRX17	Pm010850
segdup00051	PbPRX18	Pm010918
segdup00052	PbPRX20	Pm009792
segdup00053	PbPRX21	Pm000967
segdup00054	PbPRX28	Pm019400
segdup00055	PbPRX29	Pm019665
segdup00056	PbPRX33	Pm004069
segdup00057	PbPRX36	Pm005657
segdup00058	PbPRX37	Pm005657
segdup00059	PbPRX39	Pm027420
segdup00060	PbPRX41	Pm015202
segdup00061	PbPRX42	Pm015771
segdup00062	PbPRX43	Pm010850
segdup00063	PbPRX44	Pm010918
segdup00064	PbPRX46	Pm020853
segdup00065	PbPRX47	Pm020853
segdup00066	PbPRX48	Pm022488
segdup00067	PbPRX49	Pm011598
segdup00068	PbPRX53	Pm000141
segdup00069	PbPRX57	Pm003231
segdup00070	PbPRX60	Pm002521
segdup00071	PbPRX61	Pm000967
segdup00072	PbPRX64	Pm015772
segdup00073	PbPRX64	Pm029966
segdup00074	PbPRX65	Pm030506
segdup00075	PbPRX66	Pm008390
segdup00076	PbPRX67	Pm008098
segdup00077	PbPRX68	Pm026898
segdup00078	PbPRX69	Pm026922
segdup00079	PbPRX71	Pm006293
segdup00080	PbPRX73	Pm004620
segdup00081	PbPRX74	Pm027540
segdup00082	PbPRX76	Pm004472
segdup00083	PbPRX77	Pm006734
segdup00084	PbPRX79	Pm008098
segdup00085	PbPRX80	Pm008373
segdup00086	PbPRX83	Pm002083
segdup00087	PbPRX88	Pm002083
segdup00088	PbPRX1	mrna13352
segdup00089	PbPRX4	mrna14579
segdup00090	PbPRX4	mrna07647
segdup00091	PbPRX13	mrna25391
segdup00092	PbPRX9	mrna04497
segdup00093	PbPRX11	mrna28142
segdup00094	PbPRX13	mrna18099
segdup00095	PbPRX17	mrna19930
segdup00096	PbPRX18	mrna19723
segdup00097	PbPRX20	mrna19619
segdup00098	PbPRX21	mrna25391
segdup00099	PbPRX28	mrna13352
segdup00100	PbPRX37	mrna14987
segdup00101	PbPRX39	mrna20472
segdup00102	PbPRX43	mrna19930
segdup00103	PbPRX44	mrna19723
segdup00104	PbPRX45	mrna19723
segdup00105	PbPRX46	mrna07647
segdup00106	PbPRX47	mrna07647
segdup00107	PbPRX48	mrna27591
segdup00108	PbPRX52	mrna24405
segdup00109	PbPRX53	mrna28150
segdup00110	PbPRX54	mrna28142
segdup00111	PbPRX60	mrna09649
segdup00112	PbPRX61	mrna18099
segdup00113	PbPRX64	mrna09482
segdup00114	PbPRX65	mrna04497
segdup00115	PbPRX66	mrna05067
segdup00116	PbPRX68	mrna14551
segdup00117	PbPRX69	mrna07647
segdup00118	PbPRX69	mrna14579
segdup00119	PbPRX71	mrna15199
segdup00120	PbPRX71	mrna14926
segdup00121	PbPRX74	mrna31037
segdup00122	PbPRX76	mrna11935
segdup00123	PbPRX79	mrna06698
segdup00124	PbPRX80	mrna05105
segdup00125	PbPRX83	mrna16249
segdup00126	PbPRX84	mrna13837
