# Supplementary material for: Structural, Evolutionary, and Functional Analysis of the Class III Peroxidase Gene Family in Chinese Pear (Pyrus bretschneideri)
Source: Front Plant Sci. 2016 Dec 9;7:1874. doi: 10.3389/fpls.2016.01874 (PMC5145892; doi:10.3389/fpls.2016.01874)
Supplement: Table S5 — Estimates of the divergence time for pear duplicated PRX paralogs. [file Table5.XLSX]

## Sheet: Sheet1
Estimates of the divergence time for pear duplicated PRX paralogs
Paralogous Pairs		Ka	Ks	Ka/Ks	Duplication Date (MY)
PbPRX18	PbPRX43	0.3445	2.1319	0.161593	0.666219
PbPRX18	PbPRX44	0.0426	0.297	0.143434	0.0928125
PbPRX18	PbPRX45	0.0379	0.2885	0.131369	0.0901562
PbPRX17	PbPRX43	0.0457	0.0963	0.474559	0.0300937
PbPRX9	PbPRX65	0.0476	0.1572	0.302799	0.049125
PbPRX10	PbPRX84	0.2329	0.79053	0.294612	0.247041
PbPRX12	PbPRX85	0.35929	0.77934	0.461018	0.243544
PbPRX13	PbPRX21	0.0395	0.2695	0.146568	0.0842187
PbPRX26	PbPRX59	0.3141	2.9253	0.107374	0.914156
PbPRX28	PbPRX1	0.0661	0.2078	0.318094	0.0649375
PbPRX36	PbPRX37	0.0346	0.027	1.28148	0.0084375
PbPRX38	PbPRX5	0.1844	0.658	0.280243	0.205625
PbPRX41	PbPRX82	0.4505	3.9046	0.115377	1.22019
PbPRX42	PbPRX64	0.3851	0.7461	0.516151	0.233156
PbPRX44	PbPRX45	0.0101	0.0256	0.394531	0.008
PbPRX52	PbPRX6	0.0626	0.1405	0.445552	0.0439063
PbPRX53	PbPRX84	0.39888	0.79321	0.502868	0.247878
PbPRX58	PbPRX25	0.26289	0.75789	0.346871	0.236841
PbPRX61	PbPRX13	0.1057	1.2536	0.0843172	0.39175
PbPRX62	PbPRX6	0.31093	0.76907	0.404293	0.240334
PbPRX62	PbPRX52	0.3043	0.77181	0.394268	0.241191
PbPRX67	PbPRX79	0.0719	0.1596	0.450501	0.049875
PbPRX69	PbPRX4	0.1282	0.3587	0.357402	0.112094
PbPRX70	PbPRX63	0.3941	0.9504	0.414668	0.297
PbPRX84	PbPRX59	0.0497	0.1818	0.273377	0.0568125
PbPRX91	PbPRX21	0.0203	0.04	0.5075	0.0125
